# Supplementary material for: Effects of genome-wide copy number variation on expression in mammalian cells
Source: BMC Genomics. 2011 Nov 16;12:562. doi: 10.1186/1471-2164-12-562 (PMC3287593; doi:10.1186/1471-2164-12-562)
Supplement: Additional file 5 — Table S1. GO Enrichment for positive cis α at FDR < 0.25. [file 1471-2164-12-562-S5.XLS]

## Sheet: Sheet1
Table S1 GO enrichment for positive cis alphas FDR < 0.25
Human	Score	FDR	Mouse	Score	FDR
Biological Process
Regulation Of Cell Death	1.52489e-22	2.97692e-19	Cellular Macromolecule Localization	4.84015e-15	9.29257e-12
Regulation Of Programmed Cell Death	4.19711e-22	8.19369e-19	Cellular Protein Localization	6.23606e-15	1.18239e-11
Regulation Of Apoptosis	7.62337e-22	1.48825e-18	Phosphorus Metabolic Process	1.11738e-14	2.13274e-11
Response To Organic Substance	2.88741e-18	5.63686e-15	Phosphate Metabolic Process	1.11738e-14	2.13274e-11
Cellular Response To Stress	5.03811e-16	1.08802e-12	Intracellular Protein Transport	6.90657e-14	1.31373e-10
Positive Regulation Of Cell Death	1.17266e-14	2.29705e-11	Intracellular Transport	3.17668e-13	6.0425e-10
Positive Regulation Of Apoptosis	1.53301e-14	2.99094e-11	Chordate Embryonic Development	8.9434e-12	1.70133e-08
Positive Regulation Of Programmed Cell Death	2.39931e-14	4.68181e-11	Blood Vessel Development	9.4111e-12	1.79031e-08
Protein Kinase Cascade	3.4041e-14	6.65357e-11	Regulation Of Apoptosis	9.57714e-12	1.82189e-08
Intracellular Signaling Cascade	4.05343e-14	7.91145e-11	Regulation Of Cell Proliferation	9.80828e-12	1.86586e-08
Phosphate Metabolic Process	1.08705e-13	2.12186e-10	Embryonic Development Ending In Birth Or Egg Hatching	1.1498e-11	2.18731e-08
Phosphorus Metabolic Process	1.08705e-13	2.12186e-10	Regulation Of Cell Death	2.12006e-11	4.03306e-08
Cellular Comparment
Cytosol	2.11683e-34	3.30898e-31	Intracellular Part	2.34543e-72	3.10291e-69
Membrane-Enclosed Lumen	9.32378e-30	1.45747e-26	Cytoplasm	1.20871e-67	1.59908e-64
Organelle Lumen	6.41953e-29	1.00348e-25	Intracellular	6.78316e-60	8.97387e-57
Intracellular Organelle Lumen	6.79497e-29	1.06217e-25	Intracellular Organelle	2.05769e-49	2.72225e-46
Cell Fraction	7.81544e-23	1.22169e-19	Intracellular Membrane-Bounded Organelle	4.78416e-47	6.32926e-44
Nucleoplasm	1.32714e-22	2.07455e-19	Cytoplasmic Part	2.39093e-43	3.16312e-40
Plasma Membrane Part	1.70316e-20	2.66234e-17	Intracellular Organelle Part	1.01982e-23	1.34918e-20
Nuclear Lumen	3.88167e-20	6.06774e-17	Ribosome	1.01497e-18	1.34277e-15
Insoluble Fraction	2.74916e-18	4.29743e-15	Mitochondrial Part	1.46628e-14	1.93845e-11
Membrane Fraction	1.59434e-16	1.77636e-13	Ribonucleoprotein Complex	9.36253e-14	1.23823e-10
Mitochondrion	7.45745e-16	1.21014e-12	Organelle Membrane	1.64176e-12	2.17204e-09
Organelle Membrane	2.22873e-15	3.475e-12	Organelle Inner Membrane	7.27154e-12	9.61995e-09
Molecular Function
Enzyme Binding	1.33779e-17	1.82496e-14	Purine Nucleotide Binding	6.53722e-12	8.61484e-09
Identical Protein Binding	2.64257e-16	2.9976e-13	Ribonucleotide Binding	2.46945e-11	3.25428e-08
Transcription Factor Binding	1.7417e-12	2.37599e-09	Purine Nucleoside Binding	2.18428e-10	2.87848e-07
Purine Nucleoside Binding	2.62589e-12	3.58216e-09	Dna Binding	3.18312e-09	4.19476e-06
Transferase Activity, Transferring Phosphorus-Containing Groups	1.06507e-10	1.45293e-07	Protein Domain Specific Binding	2.86958e-08	3.78158e-05
Purine Nucleotide Binding	1.40451e-10	1.91597e-07	Transferase Activity, Transferring Phosphorus-Containing Groups	1.1076e-07	0.000145962
Protein Dimerization Activity	1.76156e-10	2.40305e-07	Growth Factor Binding	3.64703e-06	0.00480601
Ribonucleotide Binding	6.75169e-10	9.21041e-07	Active Transmembrane Transporter Activity	5.25686e-06	0.00692735
Cytoskeletal Protein Binding	1.73295e-06	0.002364	Protein Dimerization Activity	6.60291e-06	0.00870107
Protein Complex Binding	4.58224e-06	0.00625075	Receptor Binding	1.40066e-05	0.0184566
Protein C-Terminus Binding	5.80215e-06	0.00791479	Hydrolase Activity, Acting On Acid Anhydrides	1.81699e-05	0.023942
Hydrolase Activity, Acting On Acid Anhydrides	3.47597e-05	0.0474075	Substrate-Specific Transmembrane Transporter Activity	5.87639e-05	0.0774123
