# Supplementary material for: Effects of genome-wide copy number variation on expression in mammalian cells
Source: BMC Genomics. 2011 Nov 16;12:562. doi: 10.1186/1471-2164-12-562 (PMC3287593; doi:10.1186/1471-2164-12-562)
Supplement: Additional file 8 — Table S3. Functional enrichment of trans ceQTLs at FDR < 0.25. [file 1471-2164-12-562-S8.XLS]

## Sheet: Sheet2
Table S3. GO enrichment of trans ceQTLs FDR < 0.25
Human	Score	FDR	Mouse	Score	FDR
Biological Process
System Development	1.68919e-25	2.6963e-22	System Development	4.47947e-15	6.81677e-12
Anatomical Structure Morphogenesis	1.20508e-18	1.92356e-15	Organ Development	3.42073e-13	5.25058e-10
Cell Differentiation	2.96166e-14	4.73177e-11	Anatomical Structure Morphogenesis	6.17e-13	9.4702e-10
Organ Development	7.9e-13	1.26106e-09	Neuron Projection Development	2.36269e-11	3.62673e-08
Ion Transport	6.85943e-12	1.0949e-08	Axon Guidance	6.8254e-11	1.0477e-07
Cell-Cell Signaling	1.38754e-11	2.21481e-08	Cell Differentiation	1.16689e-09	1.79118e-06
Negative Regulation Of Biological Process	3.06082e-11	4.88571e-08	Negative Regulation Of Cellular Process	5.49851e-09	8.44024e-06
Regulation Of Multicellular Organismal Process	4.5984e-10	7.34001e-07	Cell Projection Morphogenesis	5.97648e-09	9.17391e-06
Cell Motion	5.61216e-09	8.95819e-06	Negative Regulation Of Biological Process	9.78614e-09	1.50218e-05
Negative Regulation Of Cellular Process	1.27279e-08	2.03164e-05	Cell Motion	1.28319e-08	1.9697e-05
Cell Morphogenesis	1.7017e-08	2.71627e-05	Cell Development	1.39191e-08	2.13658e-05
Transport	2.19051e-08	3.49652e-05	Cell Part Morphogenesis	2.77835e-08	4.26477e-05
Regulation Of Developmental Process	1.23303e-07	0.000196817	Cell Morphogenesis	4.12664e-06	0.00633423
Neuron Projection Development	1.31805e-07	0.000210389	Tube Development	6.38586e-06	0.00980187
Cell Projection Morphogenesis	1.39954e-07	0.000223396	Cell-Cell Signaling	7.29048e-06	0.0111903
Cellular Component Morphogenesis	1.5673e-07	0.000250174	Tube Morphogenesis	7.81608e-06	0.011997
Positive Regulation Of Cellular Process	2.11197e-07	0.000337115	Organ Morphogenesis	1.01187e-05	0.0155311
Response To Organic Substance	3.37898e-07	0.000539355	Forebrain Development	1.24345e-05	0.0190852
Positive Regulation Of Biological Process	3.73658e-07	0.000596435	Anatomical Structure Formation Involved In Morphogenesis	1.35817e-05	0.0208459
Regulation Of Cell Proliferation	4.2026e-07	0.000670821	Cellular Component Morphogenesis	1.77537e-05	0.0272485
Cell Development	4.89299e-07	0.000781021	Cytoskeleton Organization	1.91129e-05	0.0293344
Axon Guidance	5.65383e-07	0.000902466	Negative Regulation Of Nitrogen Compound Metabolic Process	2.88681e-05	0.0443035
Cell Part Morphogenesis	5.6567e-07	0.000902925	Regulation Of Developmental Process	3.57687e-05	0.0548909
Regulation Of Cell Death	1.22906e-06	0.00196182	Regulation Of Multicellular Organismal Process	3.99967e-05	0.0613775
Response To Hormone Stimulus	1.27737e-06	0.00203893	Negative Regulation Of Biosynthetic Process	4.4822e-05	0.0687799
Regulation Of Growth	1.72832e-06	0.00275872	Negative Regulation Of Cellular Metabolic Process	4.61284e-05	0.0707838
Cell Migration	2.47173e-06	0.00394533	Regulation Of Cell Death	4.65351e-05	0.0714077
Positive Regulation Of Cell Death	3.32094e-06	0.00530078	Positive Regulation Of Biological Process	4.76461e-05	0.073112
Cell Fate Commitment	4.41e-06	0.00703905	Cell-Cell Adhesion	5.29689e-05	0.0812765
Transmembrane Transport	5.58806e-06	0.00891935	Embryonic Development	5.64402e-05	0.0866008
Organ Morphogenesis	8.11509e-06	0.0129526	Negative Regulation Of Developmental Process	9.96433e-05	0.152843
Regulation Of System Process	1.03145e-05	0.0164628	Positive Regulation Of Cellular Process	0.000106845	0.163882
Regulation Of Localization	1.15431e-05	0.0184236	Regulation Of Cell Differentiation	0.000126964	0.194712
Cell Motility	1.38167e-05	0.0220521	Tissue Development	0.000129826	0.199098
Phosphorus Metabolic Process	1.7958e-05	0.0286609	Negative Regulation Of Macromolecule Metabolic Process	0.000132325	0.202927
Anatomical Structure Formation Involved In Morphogenesis	2.48122e-05	0.0395981	Regulation Of Nervous System Development	0.000138385	0.212211
Regulation Of Cell Growth	3.41998e-05	0.0545761	Negative Regulation Of Metabolic Process	0.000223495	0.342515
Negative Regulation Of Cell Proliferation	4.57824e-05	0.0730533	Embryonic Morphogenesis	0.000238997	0.366232
Establishment Of Localization In Cell	9.09792e-05	0.145123	Tissue Morphogenesis	0.000290768	0.4454
Cell-Cell Adhesion	9.15306e-05	0.146002	Cell Migration	0.000343789	0.526418
Positive Regulation Of Biosynthetic Process	0.000105441	0.168173	Positive Regulation Of Macromolecule Metabolic Process	0.00043725	0.669079
Regulation Of Cell Communication	0.000109315	0.174348	Synapse Organization	0.000708406	1.0819
Embryonic Development	0.000148937	0.237469	Adult Behavior	0.000840248	1.28204
Regulation Of Anatomical Structure Morphogenesis	0.000152291	0.242812	Positive Regulation Of Metabolic Process	0.0011084	1.68794
Lipid Transport	0.000167771	0.267461	Cell Motility	0.00126733	1.92777
Response To Inorganic Substance	0.000205451	0.32744	Regulation Of Cell Communication	0.00155433	2.35947
Regulation Of Cellular Component Size	0.000238731	0.380385	Positive Regulation Of Nitrogen Compound Metabolic Process	0.00175346	2.65797
Negative Regulation Of Developmental Process	0.000248727	0.396283	Negative Regulation Of Cell Differentiation	0.00177396	2.68865
Regulation Of Cell Differentiation	0.000264744	0.421751	Negative Regulation Of Programmed Cell Death	0.00180808	2.7397
Negative Regulation Of Growth	0.000296404	0.472076	Positive Regulation Of Biosynthetic Process	0.00188317	2.85194
Regulation Of Ossification	0.000375191	0.597206	Negative Regulation Of Cell Death	0.00194011	2.93698
Regulation Of Developmental Growth	0.000396553	0.631108	Regulation Of Cell Proliferation	0.00194542	2.94491
Regulation Of Cell Size	0.000428289	0.681453	Neuron Recognition	0.00220217	3.32744
Synapse Organization	0.000448961	0.714234	Positive Regulation Of Cellular Metabolic Process	0.00264174	3.97911
Positive Regulation Of Metabolic Process	0.000479654	0.762887	Cell Fate Commitment	0.00351727	5.26488
Intracellular Transport	0.000485854	0.772713	Phosphorus Metabolic Process	0.00372633	5.5695
Regulation Of Transport	0.00054831	0.871637	Regulation Of Growth	0.00403724	6.02085
Regulation Of Cell Motion	0.000671638	1.06671	Positive Regulation Of Developmental Process	0.00517445	7.6546
Lipid Localization	0.000676066	1.0737	Organelle Localization	0.00550447	8.12372
Symbiosis, Encompassing Mutualism Through Parasitism	0.000690515	1.09653	Regulation Of Primary Metabolic Process	0.00614143	9.02286
Negative Regulation Of Cell Growth	0.00075197	1.19357
Multicellular Organismal Response To Stress	0.00076479	1.21381
Regulation Of Cell Morphogenesis	0.000871048	1.38135
Signal Transduction	0.00102171	1.61846
Regulation Of Locomotion	0.00102812	1.62853
Regulation Of Cell Migration	0.00123854	1.95875
Diol Metabolic Process	0.00133083	2.10327
Regulation Of Homeostatic Process	0.00133875	2.11566
Circulatory System Process	0.00137798	2.17701
Positive Regulation Of Macromolecule Metabolic Process	0.00144462	2.28116
Multicellular Organismal Macromolecule Metabolic Process	0.00145381	2.29552
Locomotory Behavior	0.00149411	2.35844
Cell Junction Assembly	0.00150574	2.3766
Tube Development	0.00157784	2.48906
Phenol Metabolic Process	0.00189924	2.98889
Organic Acid Transport	0.00196779	3.09519
Angiogenesis	0.00196779	3.09519
Response To Nutrient	0.0019734	3.10388
Cellular Chemical Homeostasis	0.00201572	3.16944
Embryonic Morphogenesis	0.00208681	3.27949
Regulation Of Cell Adhesion	0.00229833	3.60622
Negative Regulation Of Cell Death	0.0023494	3.68494
Positive Regulation Of Molecular Function	0.00250345	3.92206
Positive Regulation Of Cellular Metabolic Process	0.002529	3.96133
Homeostatic Process	0.00295473	4.61354
Tissue Development	0.0029732	4.64173
Negative Regulation Of Programmed Cell Death	0.0031619	4.92942
Regulation Of Cellular Localization	0.00347987	5.41231
Negative Regulation Of Cell Communication	0.00347987	5.41231
Positive Regulation Of Developmental Process	0.00352003	5.47315
Cellular Macromolecule Localization	0.00386013	5.98681
Response To Extracellular Stimulus	0.00416337	6.44258
Pattern Specification Process	0.00423238	6.54602
Response To Drug	0.00426723	6.59822
Regulation Of Bone Resorption	0.00447379	6.90701
Negative Regulation Of Nitrogen Compound Metabolic Process	0.00468289	7.21863
Response To Hypoxia	0.00483072	7.43835
Regulation Of Nervous System Development	0.0049147	7.56295
Interaction With Host	0.00491598	7.56484
Regulation Of Cellular Component Organization	0.0052542	8.06507
Response To Wounding	0.00542825	8.3215
Cell Projection Assembly	0.00543804	8.3359
Embryonic Organ Development	0.00546834	8.38047
Positive Regulation Of Multicellular Organismal Process	0.00554506	8.49322
Negative Regulation Of Transport	0.00555546	8.50849
Cell Cycle Arrest	0.00576652	8.81796
Cellular Compartment				0.00614143	9.02286
Plasma Membrane Part	9.88906e-24	1.49806e-20	Plasma Membrane	8.8773e-05	0.126146
Intrinsic To Plasma Membrane	7.99586e-18	1.21127e-14	Plasma Membrane Part	0.000123808	0.175889
Integral To Plasma Membrane	4.19888e-17	6.36074e-14	Cell Surface	0.000624187	0.883833
Plasma Membrane	1.28443e-15	2.02061e-12	Cell Junction	0.00066252	0.937874
Extracellular Matrix	3.65985e-13	5.54334e-10	Presynaptic Membrane	0.00142322	2.00464
Molecular Function
Calcium Ion Binding	1.19515e-06	0.00202847	Dna Binding	1.63139e-07	0.000258212
Substrate Specific Channel Activity	4.6151e-06	0.00783279	Metal Ion Binding	2.36575e-07	0.000374444
Ion Channel Activity	4.88201e-06	0.00828576	Cation Binding	2.49133e-07	0.000394319
Protein Tyrosine Phosphatase Activity	8.8203e-06	0.0149694	Ion Binding	2.78807e-07	0.000441287
Channel Activity	1.58334e-05	0.0268702	Sequence-Specific Dna Binding	3.12778e-06	0.00495045
Passive Transmembrane Transporter Activity	1.78499e-05	0.0302917	Transcription Factor Activity	7.40561e-06	0.0117207
Extracellular Matrix Structural Constituent	2.06828e-05	0.0350985	Transcription Regulator Activity	3.80832e-05	0.0602599
Metal Ion Transmembrane Transporter Activity	2.49813e-05	0.0423916	Sialyltransferase Activity	0.000131029	0.207187
Enzyme Binding	4.03054e-05	0.0683872	Steroid Hormone Receptor Activity	0.000161015	0.254546
Gated Channel Activity	6.14089e-05	0.104176	Transcription Repressor Activity	0.000202423	0.319909
Phosphoprotein Phosphatase Activity	6.34609e-05	0.107656	Calcium Ion Binding	0.00027784	0.438852
Cytoskeletal Protein Binding	0.000185748	0.314798	Ephrin Receptor Activity	0.000610581	0.962048
3',5'-Cyclic-Nucleotide Phosphodiesterase Activity	0.000201224	0.340983	Ligand-Dependent Nuclear Receptor Activity	0.000663418	1.04489
Phosphoric Diester Hydrolase Activity	0.000211982	0.359182	Protein Tyrosine Phosphatase Activity	0.000755983	1.18986
Cyclic-Nucleotide Phosphodiesterase Activity	0.000343173	0.580863	Transition Metal Ion Binding	0.00168704	2.63706
Lipid Binding	0.000363502	0.615173	Transmembrane Receptor Protein Tyrosine Kinase Activity	0.00220888	3.43947
Calmodulin Binding	0.000391432	0.662293	Rna Polymerase Ii Transcription Factor Activity, Enhancer Binding	0.00283269	4.39056
Guanyl-Nucleotide Exchange Factor Activity	0.000403089	0.681953	Protein Domain Specific Binding	0.00327858	5.065
Solute:Cation Symporter Activity	0.000489467	0.827518	Ligand-Gated Ion Channel Activity	0.00337707	5.21336
Nucleoside Binding	0.000520398	0.879595	Ligand-Gated Channel Activity	0.00337707	5.21336
Voltage-Gated Cation Channel Activity	0.00065653	1.10849	Phosphoprotein Phosphatase Activity	0.00461442	7.05894
Cation Channel Activity	0.000671872	1.13425
Purine Nucleoside Binding	0.000730277	1.23227
Transmembrane Receptor Protein Phosphatase Activity	0.000861648	1.45243
Atp Binding	0.00090287	1.52141
Adenyl Nucleotide Binding	0.000934734	1.57471
Adenyl Ribonucleotide Binding	0.000942888	1.58834
Alkali Metal Ion Binding	0.00102765	1.72996
Voltage-Gated Ion Channel Activity	0.00106989	1.80046
Voltage-Gated Channel Activity	0.00106989	1.80046
Protein Complex Binding	0.00122194	2.05385
Anion Transmembrane Transporter Activity	0.00124163	2.08661
Sh3 Domain Binding	0.00131189	2.20345
Potassium Channel Regulator Activity	0.00135815	2.28031
Ion Binding	0.00140053	2.35067
Channel Regulator Activity	0.00143824	2.41324
Rho Guanyl-Nucleotide Exchange Factor Activity	0.0015406	2.58288
Amine Transmembrane Transporter Activity	0.0015406	2.58288
Symporter Activity	0.00171687	2.87438
Manganese Ion Binding	0.00192438	3.21648
Protein Kinase Activity	0.00216537	3.61234
Peptide Binding	0.00293106	4.86004
Peptide Hormone Binding	0.00325854	5.38901
Protein Serine/Threonine/Tyrosine Kinase Activity	0.00406487	6.67969
Glutamate Receptor Activity	0.00412566	6.77632
Calcium Channel Activity	0.0043282	7.0976
Phospholipid Binding	0.00447976	7.33732
Hormone Binding	0.00454184	7.43536
Ras Guanyl-Nucleotide Exchange Factor Activity	0.00535279	8.70693
Di-, Tri-Valent Inorganic Cation Transmembrane Transporter Activity	0.00565864	9.18223
Potassium Channel Activity	0.00573933	9.30723
